# Supplementary material for: Neutrophil-to-Lymphocyte, Platelet-to-Lymphocyte Ratios, and Systemic Immune-Inflammation Index as Potential Biomarkers of Chronic Inflammation in Patients with Newly Diagnosed Acromegaly: A Single-Centre Study
Source: J Clin Med. 2021 Sep 3;10(17):3997. doi: 10.3390/jcm10173997 (PMC8432467; doi:10.3390/jcm10173997)
Supplement: Supplementary file 1 [file jcm-10-03997-s001.zip]

Archive with 1 entries (1 files):
- jcm-1344814-supplementary.pdf
